# Supplementary material for: Construction of high-resolution recombination maps in Asian seabass
Source: BMC Genomics. 2017 Jan 10;18:63. doi: 10.1186/s12864-016-3462-z (PMC5223582; doi:10.1186/s12864-016-3462-z)
Supplement: Additional file 1: Table S1. — Summary statistics of 24 linkage groups of sex-specific genetic maps for three families of Asian seabass. (XLSX 21 kb) [file 12864_2016_3462_MOESM1_ESM.xlsx]

## Sheet: Sheet1
Table S1 Summary statistics of the sex-specific linkage groups of Asian seabass for three families: (a) Fam1, (b) Fam2 and (C) Fam3.
(a)
Linkage	Physical	Fam1 ♂						Fam1 ♀					F:M
groups	length	No.	No.markers	Length	Intervals (cM)	cM/Mb		No.	No.markers	Length	Intervals	cM/Mb	ratio
	(Mb)	markers	unique	(cM)	(unique)			markers	unique	(cM)	(cM)
LG1	25.7	70	70	59.327	0.847529	2.30844		55	54	66.23	1.22648	2.57704	1.11636
LG2	30.4	102	101	40.789	0.403851	1.34174		99	99	55.733	0.56296	1.83332	1.36637
LG3	23.5	168	141	62.65	0.444326	2.66596		52	52	59.443	1.14313	2.52949	0.948811
LG4	25.54	92	92	43.55	0.47337	1.70517		98	98	54.774	0.558918	2.14464	1.25773
LG5	28.96	183	163	57.676	0.35384	1.99157		49	48	23.732	0.494417	0.819475	0.411471
LG6	27.93	74	74	47.742	0.645162	1.70934		84	83	57.797	0.696349	2.06935	1.21061
LG7_1	23.26	102	100	48.329	0.48329	2.07777		84	83	65.027	0.783458	2.79566	1.34551
LG7_2	13.91	47	47	55.103	1.1724	3.96139		8	8	32.14	4.0175	2.31057	0.583271
LG8	25.92	113	113	63.823	0.564805	2.46231		24	24	64.386	2.68275	2.48403	1.00882
LG9	22.99	35	35	60.774	1.7364	2.6435		101	95	43.346	0.456274	1.88543	0.713233
LG10	27.94	92	92	58.116	0.631696	2.08003		63	63	77.774	1.23451	2.78361	1.33825
LG11	23.29	6	6	16.595	2.76583	0.712538		46	43	64.618	1.50274	2.7745	3.89382
LG12	27.84	50	50	69.598	1.39196	2.49993		81	79	78.705	0.996266	2.82705	1.13085
LG13	27.25	45	45	59.595	1.32433	2.18697		46	45	59.914	1.33142	2.19868	1.00535
LG14	14.07	33	33	53.751	1.62882	3.82026		43	43	40.575	0.943605	2.8838	0.75487
LG15	30.78	68	66	41.086	0.622515	1.33483		40	40	53.207	1.33018	1.72862	1.29502
LG16_22	28.68	19	19	48.191	2.53637	1.6803		23	23	20.344	0.884522	0.709344	0.422154
LG17	25.85	56	55	45.491	0.827109	1.75981		68	68	54.317	0.798779	2.10124	1.19402
LG18	27.67	26	26	60.546	2.32869	2.18815		32	32	62.355	1.94859	2.25352	1.02988
LG19	19.19	103	103	57.063	0.55401	2.97358		106	102	57.362	0.562373	2.98916	1.00524
LG20	24.53	26	26	40.922	1.57392	1.66824		25	25	59.246	2.36984	2.41525	1.44778
LG21	23.75	45	45	55.81	1.24022	2.34989		37	37	51.222	1.38438	2.15672	0.917793
LG23	18.17	34	34	46.324	1.36247	2.54948		47	47	43.094	0.916894	2.37171	0.930274
LG24	19.81	25	25	54.105	2.1642	2.7312		62	62	58.638	0.945774	2.96002	1.08378
Total/Aver.	586.95	1614	1561	1246.96	0.798819	2.12447		1373	1353	1303.98	0.963769	2.22162	1.04573
(b)
Linkage	Physical	Fam2 ♂						Fam2 ♀					F:M
groups	length	No.	No.markers	Length	Intervals	cM/Mb		No.	No.markers	Length	Intervals	cM/Mb	ratio
	(Mb)	markers	unique	(cM)	(cM)			markers	unique	(cM)	(cM)
LG1	25.7	14	14	23.363	1.66879	0.909066		8	8	51.173	6.39663	1.99117	2.19034
LG2	30.4	155	153	75.017	0.490307	2.46766		86	86	58.868	0.684512	1.93645	0.784729
LG3	23.5	36	36	55.911	1.55308	2.37919		169	155	60.122	0.387884	2.55838	1.07532
LG4	25.54	127	127	51.949	0.409047	2.03403		73	73	27.841	0.381384	1.09009	0.535929
LG5	28.96	112	105	63.506	0.604819	2.19289		106	107	17.007	0.158944	0.587258	0.267801
LG6	27.93	95	94	66.344	0.705787	2.37537		149	148	74.939	0.506345	2.6831	1.12955
LG7_1	23.26	44	44	55.245	1.25557	2.37511		38	38	63.006	1.65805	2.70877	1.14048
LG7_2	13.91	118	117	42.842	0.366171	3.07994		100	100	54.971	0.54971	3.95191	1.28311
LG8	25.92	89	89	72.565	0.815337	2.79958		103	103	76.69	0.744563	2.95872	1.05685
LG9	22.99	107	104	53.197	0.51151	2.31392		93	93	61.882	0.665398	2.69169	1.16326
LG10	27.94	62	62	67.748	1.09271	2.42477		65	65	62.588	0.962892	2.24009	0.923835
LG11	23.29	82	81	62.941	0.777049	2.70249		44	44	46.239	1.05089	1.98536	0.73464
LG12	27.84	141	141	83.572	0.592709	3.00187		76	76	94.826	1.24771	3.40611	1.13466
LG13	27.25	96	96	60.397	0.629135	2.2164		122	120	64.963	0.541358	2.38396	1.0756
LG14	14.07	9	9	34.509	3.83433	2.45267		89	86	81.164	0.943767	5.76859	2.35197
LG15	30.78	84	84	71.139	0.846893	2.31121		141	141	60.928	0.432113	1.97947	0.856464
LG16_22	28.68	10	10	10.007	1.0007	0.348919		37	37	69.638	1.88211	2.4281	6.95893
LG17	25.85	63	63	64.723	1.02735	2.50379		90	90	67.702	0.752244	2.61903	1.04603
LG18	27.67	112	112	50.476	0.450679	1.82421		95	95	52.383	0.5514	1.89313	1.03778
LG19	19.19	3	3	5.311	1.77033	0.276759		122	121	82.013	0.677793	4.27374	15.4421
LG20	24.53	51	51	74.121	1.45335	3.02165		14	14	25.423	1.81593	1.0364	0.342993
LG21	23.75	79	78	48.754	0.625051	2.0528		57	56	58.876	1.05136	2.47899	1.20761
LG23	18.17	67	67	61.039	0.91103	3.35933		47	47	36.038	0.766766	1.98338	0.590409
LG24	19.81	50	50	53.556	1.07112	2.70348		63	63	73.548	1.16743	3.71267	1.37329
Total/Aver.	586.95	1806	1790	1308.23	0.730856	2.22886		1987	1966	1422.83	0.723717	2.4241	1.0876
(c)
Linkage	Physical	Fam3 ♂						Fam3 ♀					F:M
groups	length	No.	No.markers	Length	Intervals	cM/Mb		No.	No.markers	Length	Intervals	cM/Mb	ratio
	(Mb)	markers	unique	(cM)	(cM)			markers	unique	(cM)	(cM)
LG1	25.7	92	84	19.594	0.233262	0.762412		51	51	36.828	0.722118	1.433	1.87955
LG2	30.4	204	201	52.544	0.261413	1.72842		85	84	62.851	0.748226	2.06747	1.19616
LG3	23.5	77	75	52.905	0.7054	2.25128		99	96	47.194	0.491604	2.00826	0.892052
LG4	25.54	123	123	65.256	0.530537	2.55505		238	232	62.854	0.270922	2.461	0.963191
LG5	28.96	119	113	54.357	0.481035	1.87697		59	57	62.567	1.09767	2.16046	1.15104
LG6	27.93	61	60	88.991	1.48318	3.18622		20	20	77.423	3.87115	2.77204	0.870009
LG7_1	23.26	105	103	59.706	0.57967	2.5669		105	103	56.188	0.545515	2.41565	0.941078
LG7_2	13.91	138	133	46.201	0.347376	3.32142		145	142	50.692	0.356986	3.64428	1.09721
LG8	25.92	102	102	62.501	0.612755	2.4113		127	124	51.217	0.41304	1.97596	0.819459
LG9	22.99	167	151	64.418	0.426609	2.802		52	52	48.226	0.927423	2.09769	0.748642
LG10	27.94	88	87	64.181	0.737713	2.2971		17	16	36.156	2.25975	1.29406	0.563344
LG11	23.29	150	145	51.143	0.35271	2.19592		125	118	56.609	0.479737	2.43061	1.10688
LG12	27.84	201	197	79.27	0.402386	2.84734		111	104	92.145	0.88601	3.30981	1.16242
LG13	27.25	151	147	61.067	0.415422	2.24099		129	125	56.869	0.454952	2.08694	0.931256
LG14	14.07	15	15	23.385	1.559	1.66205		64	58	24.188	0.417034	1.71912	1.03434
LG15	30.78	105	98	67.233	0.686051	2.18431		98	97	47.95	0.49433	1.55783	0.713191
LG16_22	28.68	49	44	51.732	1.17573	1.80377		103	92	47.066	0.511587	1.64107	0.909804
LG17	25.85	114	113	57.772	0.511257	2.23489		131	123	39.576	0.321756	1.53099	0.685038
LG18	27.67	160	150	54.354	0.36236	1.96437		72	71	48.315	0.680493	1.74611	0.888895
LG19	19.19	14	14	30.575	2.18393	1.59328		26	26	31.269	1.20265	1.62944	1.0227
LG20	24.53	53	51	49.712	0.974745	2.02658		67	66	52.985	0.802803	2.16001	1.06584
LG21	23.75	67	66	66.477	1.00723	2.79903		26	26	53.496	2.05754	2.25246	0.804729
LG23	18.17	205	199	59.998	0.301497	3.30204		50	50	32.442	0.64884	1.78547	0.540718
LG24	19.81	77	75	49.602	0.66136	2.50389		42	42	74.154	1.76557	3.74326	1.49498
Total/Aver.	586.95	2637	2546	1332.97	0.523556	2.27102		2042	1975	1249.26	0.632537	2.12839	0.937198
