# Supplementary material for: Construction of high-resolution recombination maps in Asian seabass
Source: BMC Genomics. 2017 Jan 10;18:63. doi: 10.1186/s12864-016-3462-z (PMC5223582; doi:10.1186/s12864-016-3462-z)
Supplement: Additional file 2: Table S2. — Summary statistics of the integrated male and female genetic maps of Asian seabass. (XLSX 11 kb) [file 12864_2016_3462_MOESM2_ESM.xlsx]

## Sheet: Sheet1
Table S2 Summary statistics of the integrated male and female genetic map of Asian seabass. The intervals were estimated using unique positions of each linkage group.
Linkage	Physical	Integrated ♂					Integrated ♀
groups	length	No.markers	Length	Intervals	cM/Mb		No.markers	Length	Intervals	cM/Mb
	(Mb)	(unique)	(cM)	(cM)			(unique)	(cM)	(cM)
LG1	25.7	166 (143)	73.18	0.51	2.85		110 (102)	78.04	0.77	3.04
LG2	30.4	293 (261)	53.96	0.21	1.78		253 (246)	72.41	0.29	2.38
LG3	23.5	256 (197)	95.75	0.49	4.07		144 (128)	61.45	0.48	2.61
LG4	25.54	296 (286)	85.89	0.3	3.36		166 (159)	59.98	0.38	2.35
LG5	28.96	362 (252)	86.99	0.35	3		231 (193)	83.75	0.43	2.89
LG6	27.93	218 (214)	89.86	0.42	3.22		243 (231)	75.29	0.33	2.7
LG7_1	23.26	229 (215)	89.73	0.42	3.86		215 (196)	86.14	0.44	3.7
LG7_2	13.91	253 (224)	78.89	0.35	5.67		240 (231)	72.93	0.32	5.24
LG8	25.92	276 (266)	108.3	0.41	4.18		243 (228)	97.88	0.43	3.78
LG9	22.99	261 (216)	94.33	0.44	4.1		228 (207)	69.75	0.34	3.03
LG10	27.94	210 (200)	76.65	0.38	2.74		156 (149)	109.25	0.73	3.91
LG11	23.29	195 (182)	73.83	0.41	3.17		199 (168)	83.63	0.5	3.59
LG12	27.84	341 (329)	107.53	0.33	3.86		243 (221)	112.62	0.51	4.05
LG13	27.25	254 (235)	75.51	0.32	2.77		282 (250)	82.6	0.33	3.03
LG14	14.07	52 (52)	57.71	1.11	4.1		184 (155)	92.68	0.6	6.59
LG15	30.78	226 (197)	105.78	0.54	3.44		266 (260)	80.25	0.31	2.61
LG16_22	28.68	73 (61)	65.41	1.07	2.28		158 (127)	80.67	0.64	2.81
LG17	25.85	197 (187)	88.67	0.47	3.43		266 (230)	89.68	0.39	3.47
LG18	27.67	258 (226)	84.79	0.38	3.06		185 (174)	95.4	0.55	3.45
LG19	19.19	103 (102)	30.57	0.3	1.59		247 (226)	105.14	0.47	5.48
LG20	24.53	119 (116)	97.54	0.84	3.98		103 (99)	69.6	0.7	2.84
LG21	23.75	163 (159)	83.02	0.52	3.5		114 (111)	97.51	0.88	4.11
LG23	18.17	276 (255)	84.02	0.33	4.62		138 (135)	49.88	0.37	2.75
LG24	19.81	127 (123)	67.99	0.55	3.43		157 (146)	110.39	0.76	5.57
Total	586.95	5204 (4698)	1955.9	0.42	3.33		4771 (4372)	2016.92	0.46	3.44
